# Supplementary material for: The Effects of Postpartum Yak Metabolism on Reproductive System Recovery
Source: Metabolites. 2022 Nov 15;12(11):1113. doi: 10.3390/metabo12111113 (PMC9694671; doi:10.3390/metabo12111113)
Supplement: Supplementary file 1 [file metabolites-12-01113-s001.zip]

Archive with 1 entries (1 files):
- metabolites-2009471-supplementary.pdf
